# Supplementary material for: Hydrogel-Integrated Millifluidic Systems: Advancing the Fabrication of Mucus-Producing Human Intestinal Models
Source: Cells. 2024 Jun 21;13(13):1080. doi: 10.3390/cells13131080 (PMC11240340; doi:10.3390/cells13131080)
Supplement: Supplementary file 1 [file cells-13-01080-s001.zip]

Archive with 4 entries (4 files):
- Almalla et al_Cells_SI.pdf
- Chamber body.stl
- Mold for silicon sealing.stl
- Sketch.ino
