# Supplementary material for: Hydrogel-Integrated Millifluidic Systems: Advancing the Fabrication of Mucus-Producing Human Intestinal Models
Source: Cells. 2024 Jun 21;13(13):1080. doi: 10.3390/cells13131080 (PMC11240340; doi:10.3390/cells13131080)
Supplement: Supplementary file 1 [file cells-13-01080-s001.zip › Sketch.ino]

#include <AccelStepper.h>
  // 1  min = 60000
  // 5  min = 300000
  // 10 min = 600000
  // 15 min = 900000
  // 30 min = 1800000
  // 45 min = 2700000
  // 60 min = 3600000
float RPMXaxis = 12.; // speed of Pump connected to X-Axis
float maxStepsX = 1.; // number of steps for pump-speed increase; no acceleration for a value of 1
unsigned long intervalLengthX = 1000; //in milliseconds, see above

float RPMYaxis = 12.; // speed of Pump connected to Y-Axis
float maxStepsY = 1.; // number of steps for pump-speed increase; no acceleration for a value of 1; for example with 3 steps and 45 RPM: 1st intervall runs with 15, 2nd with 30 and 3rd/final with 45 RPM. 
unsigned long intervalLengthY = 10000; //in milliseconds, see above

float RPMZaxis = 12.; // speed of Pump connected to Z-Axis
float maxStepsZ = 1.; // number of steps for pump-speed increase; no acceleration for a value of 1
unsigned long intervalLengthZ = 1000; //in milliseconds, see above

float RPMAaxis = 12.; // speed of Pump connected to A-Axis
float maxStepsA = 1.; // number of steps for pump-speed increase; no acceleration for a value of 1; for example with 3 steps and 45 RPM: 1st intervall runs with 15, 2nd with 30 and 3rd/final with 45 RPM. 
unsigned long intervalLengthA = 10000; //in milliseconds, see above

//Do not change anything below this!!!

unsigned long delayStart = 0; // the time the delay started
// unsigned long currentStep = 0;

boolean doCalculationX = true;
boolean doCalculationY = true;
boolean doCalculationZ = true;
boolean doCalculationA = true;

//int displayX;
//int displayY;
//int displayZ;
//int displayA = 1;

// int led = 13; // not important for operation

AccelStepper Xaxis(1, 2, 5); // pin 2 = step, pin 5 = direction
AccelStepper Yaxis(1, 3, 6); // pin 3 = step, pin 6 = direction
AccelStepper Zaxis(1, 4, 7); // pin 2 = step, pin 5 = direction
AccelStepper Aaxis(1, 12, 13); // pin 3 = step, pin 6 = direction


void setup() {
//  pinMode(led, OUTPUT);   // initialize the digital pin as an output.
//  digitalWrite(led, HIGH); // turn led on

  delayStart = millis();   // start delay
  Xaxis.setMaxSpeed(1000.0);
  Yaxis.setMaxSpeed(1000.0);
  Zaxis.setMaxSpeed(1000.0);
  Aaxis.setMaxSpeed(1000.0);

//  Serial.begin(9600);
//  pinMode(10, INPUT_PULLUP);
//  pinMode(11, INPUT_PULLUP);
  
}
void loop() {
    
    if (doCalculationX) {
        unsigned long timeElapsed = millis() - delayStart;
        int intervalCountX = timeElapsed / intervalLengthX;
        if (intervalCountX < (maxStepsX - 1)) {
            Xaxis.setSpeed(RPMXaxis * 4 * (200. / 60.) * (intervalCountX + 1) / maxStepsX);
        } else {
            Xaxis.setSpeed(RPMXaxis * 4 * (200. / 60.));
            doCalculationX = false;
        }
    }
    if (doCalculationY) {
        unsigned long timeElapsed = millis() - delayStart;
        int intervalCountY = timeElapsed / intervalLengthY;
        
        if (intervalCountY < (maxStepsY - 1)) {
            Yaxis.setSpeed(RPMYaxis * 4 * (200. / 60.) * (intervalCountY + 1) / maxStepsY);
        } else {
            Yaxis.setSpeed(RPMYaxis * 4 * (200. / 60.));
            doCalculationY = false;
        }
    }
    if (doCalculationZ) {
        unsigned long timeElapsed = millis() - delayStart;
        int intervalCountZ = timeElapsed / intervalLengthZ;
        if (intervalCountZ < (maxStepsZ - 1)) {
            Zaxis.setSpeed(RPMZaxis * 4 * (200. / 60.) * (intervalCountZ + 1) / maxStepsZ);
        } else {
            Zaxis.setSpeed(RPMZaxis * 4 * (200. / 60.));
            doCalculationZ = false;
        }
    }
    if (doCalculationA) {
        unsigned long timeElapsed = millis() - delayStart;
        int intervalCountA = timeElapsed / intervalLengthA;
        
        if (intervalCountA < (maxStepsA - 1)) {
            Aaxis.setSpeed(RPMAaxis * 4 * (200. / 60.) * (intervalCountA + 1) / maxStepsA);
            //displayA = (RPMAaxis * 4 * (intervalCountA + 1) / maxStepsA);
            
        } else {
            Aaxis.setSpeed(RPMAaxis * 4 * (200. / 60.));
            doCalculationA = false;
        }
    }

    
    Xaxis.runSpeed();
    Yaxis.runSpeed();
    Zaxis.runSpeed();
    Aaxis.runSpeed();
}
